# Supplementary material for: The active aging level of the rural older adults with disability in China: a cross-sectional study
Source: Front Public Health. 2023 Aug 1;11:1219573. doi: 10.3389/fpubh.2023.1219573 (PMC10431963; doi:10.3389/fpubh.2023.1219573)
Supplement: Supplementary file 1 [file Table_1.XLSX]

## Sheet: Data
Q1	Q2	Q3	Q4	Q5	Q6	Q7	Q8	Q9	Q10	Q11	Q12	Q13	Q14	Q15.1	Q15.2	Q15.3	Q15.4	Q15.5	Q15.6	Q15.7	Q16	Q17	Q18	Q19	B1	B2	B3	B4	B5	B6	B7	B8	B9	B10	T1	T2	T3	T4	T5	T6	T7	T8	T9	T10	T11	T12	T13	T14	T15
1	70	1	0	2	2	3	3	1	3	1	1	1	3.5	0	1	0	0	0	1	不自主性摇头、腿疼	0	1	1	5	10	0	5	5	10	10	5	15	15	5	4	4	3	1	4	1	2	3	1	2	2	1	1	1	2
1	79	1	0	1	2	4	3	4	1	1	2	1	17	0	0	0	0	0	1	脑血栓	0	4	2	3	5	0	5	5	5	10	0	10	10	0	2	2	2	2	2	1	1	1	1	1	1	2	1	1	1
2	79	1	1	1	4	4	1	5	1	2	2	1	3	0	1	0	0	0	0	腰椎肩盘突出	1	5	3	5	5	0	5	10	5	5	5	10	10	5	4	1	3	4	3	2	2	3	2	1	2	4	1	1	3
2	74	1	0	1	2	4	3	2	3	2	2	1	3	0	1	0	0	0	1	帕金森、失眠、类风湿	1	4	4	4	10	5	5	5	5	5	5	5	5	0	3	4	1	2	3	1	1	1	2	2	2	2	3	2	3
2	80	1	0	1	2	4	3	2	2	1	2	2	5	0	0	0	0	0	0	耳背	0	5	5	5	10	5	5	10	5	5	5	10	5	5	3	4	4	4	4	3	3	4	4	4	1	4	1	2	1
2	84	1	0	1	4	4	4	5	1	3	2	1	2	0	0	0	0	1	0	腿疼	0	1	1	2	10	5	5	5	10	10	10	10	10	0	4	3	4	2	3	3	3	3	3	3	1	3	1	1	3
1	76	1	0	1	4	4	1	4	1	2	2	1	5	0	1	1	0	0	1	0	1	1	1	4	10	5	5	10	10	10	10	15	15	5	3	3	3	1	2	1	2	1	1	1	1	1	2	1	3
1	72	1	0	2	2	4	2	5	1	2	2	1	2	0	0	0	1	0	0	腿疼、胃炎	1	1	1	4	10	5	5	10	10	10	10	15	10	5	3	3	3	1	3	3	3	1	1	1	1	1	2	3	2
2	70	1	0	1	2	2	3	4	1	2	2	1	7.5	0	1	0	1	0	0	血管瘤	1	1	1	3	10	0	5	10	10	10	5	5	5	0	1	2	2	1	1	1	2	1	1	1	1	1	1	1	1
2	66	1	0	1	2	3	2	5	2	2	2	1	4	0	1	0	1	0	0	股骨头坏死	1	3	2	4	10	5	5	10	10	10	10	15	15	5	3	4	4	2	3	4	3	2	2	2	1	2	2	1	1
1	65	1	1	1	2	3	5	4	1	1	2	1	14	0	1	0	0	0	1	0	0	1	1	3	5	0	5	0	5	5	0	0	0	0	1	1	3	1	2	1	2	2	1	1	1	1	1	1	1
1	60	1	1	1	1	1	5	3	1	1	2	1	6	0	0	0	0	0	1	小儿麻痹	0	4	2	3	10	0	5	10	10	10	5	5	10	0	2	3	3	3	3	1	3	1	1	1	1	1	1	1	1
2	72	1	1	1	3	4	5	4	1	1	2	1	12	0	0	0	0	0	1	癫痫、左腿偏瘫	0	1	1	3	5	0	0	0	5	5	0	0	0	0	1	1	2	1	2	1	1	1	1	1	1	1	2	2	1
1	70	1	0	1	1	1	5	4	1	1	2	1	40	0	0	0	0	1	0	手麻、腰疼、胃炎	0	4	3	4	10	0	5	10	10	10	10	10	10	5	2	3	3	3	3	2	3	2	2	2	1	2	2	2	3
2	88	1	1	1	4	4	5	2	1	2	2	3	15	0	0	0	0	1	0	腿疼	0	4	2	5	10	0	5	10	10	10	10	5	10	0	3	3	3	2	3	1	3	2	2	2	1	2	1	1	1
1	88	1	0	1	2	4	1	2	1	2	2	1	3	0	1	0	0	0	1	白内障	0	2	2	5	10	5	5	5	5	5	5	10	10	0	2	2	1	1	3	1	1	2	2	2	2	2	2	1	2
2	82	1	1	1	4	4	1	4	1	1	2	1	5	0	0	0	0	0	0	腿疼	0	1	1	3	10	5	5	10	10	10	5	10	10	5	2	2	2	1	1	3	2	1	1	1	1	1	1	2	2
2	67	1	0	1	2	3	2	4	1	1	2	1	3	0	0	0	0	0	1	0	0	5	2	5	10	0	5	5	5	5	5	5	5	0	1	2	2	3	1	1	1	1	1	1	1	1	1	2	1
1	76	1	0	1	2	4	3	2	1	1	2	1	12	0	1	0	0	0	1	0	0	1	1	4	10	5	5	5	10	10	5	5	10	0	2	2	2	2	2	1	2	2	1	1	1	2	2	1	1
1	80	1	1	3	2	4	2	4	1	2	2	1	4	0	1	0	0	0	1	高血脂	1	2	2	5	5	0	5	5	10	10	0	5	5	0	1	2	2	2	3	1	1	1	2	1	1	1	1	1	1
2	70	1	1	1	2	4	2	4	2	1	2	1	6	0	0	0	0	0	1	腿疼	0	1	1	2	10	5	5	10	10	10	10	10	10	0	2	3	3	1	1	2	2	1	1	1	1	1	2	1	1
2	67	1	1	1	4	4	1	2	1	3	2	1	5	0	0	1	0	0	1	0	0	5	4	4	5	0	5	5	10	10	5	10	5	0	2	3	3	3	2	1	2	3	1	3	1	3	1	3	1
1	67	1	0	2	4	3	4	4	1	2	2	1	3	0	1	0	0	0	1	0	0	5	5	4	10	5	5	10	10	10	10	10	15	5	3	3	3	4	3	3	3	1	1	1	1	1	2	1	3
1	68	1	0	1	2	3	2	4	1	2	2	1	6	0	0	0	0	0	1	多囊性脑瘤	0	1	1	4	5	0	5	5	5	5	5	5	5	0	1	2	1	1	3	1	1	1	1	1	1	1	1	2	1
2	75	1	1	1	2	4	2	4	1	3	2	1	2	0	1	0	1	0	0	腿疼	0	1	1	2	10	5	5	10	10	10	10	10	10	0	2	3	3	1	2	3	3	2	2	1	1	1	2	1	2
1	63	1	0	1	2	4	2	1	3	3	2	1	12	0	1	0	0	0	0	胃炎、关节炎	0	1	1	2	5	5	5	10	5	5	5	10	5	0	1	2	2	1	2	1	2	2	1	1	1	1	1	2	2
1	66	1	0	2	2	4	2	4	1	1	2	1	7	0	0	0	0	0	1	烂嘴	0	1	1	3	10	5	5	5	10	10	10	10	10	5	2	3	3	1	2	2	2	1	1	1	1	1	2	1	3
1	60	1	0	2	2	3	2	2	1	2	2	1	2	0	0	1	0	0	0	股骨头坏死	0	1	1	2	10	5	5	10	10	10	10	10	10	0	2	3	3	2	3	2	3	1	1	1	1	1	2	1	2
1	70	1	0	1	4	3	1	2	1	1	2	1	2	0	0	0	0	0	1	腿疼	0	1	1	2	10	0	0	10	10	10	5	5	5	0	2	2	2	1	2	1	2	1	1	1	1	1	2	1	1
2	90	1	1	1	4	4	1	4	1	2	2	3	3	0	1	0	0	0	0	腿疼、腰疼	0	4	2	4	10	0	5	10	10	10	5	10	10	0	2	3	3	3	2	3	3	2	1	2	1	3	1	1	1
2	67	1	0	1	2	3	3	3	1	1	2	1	7	0	1	1	0	0	1	腿软、头疼	0	5	2	5	10	0	5	5	10	10	5	10	10	0	2	2	2	3	1	1	2	1	1	1	1	1	1	1	1
1	75	1	0	1	2	3	2	2	1	1	2	1	7	0	0	0	0	0	1	0	0	3	2	4	5	0	0	5	5	5	5	5	5	0	1	2	1	2	1	1	1	2	2	2	1	3	1	1	1
1	77	1	0	2	2	4	1	2	1	2	2	1	5	0	0	0	0	0	0	帕金森	0	1	1	3	5	0	5	10	10	10	5	10	10	0	2	2	2	2	3	1	2	1	1	1	1	1	2	1	1
1	71	1	0	2	2	4	2	1	3	2	2	1	2	0	1	0	0	0	1	0	0	4	2	4	10	5	5	10	10	10	5	10	10	0	2	3	3	3	3	3	2	2	2	2	2	3	2	1	2
2	82	1	1	2	4	4	4	4	1	2	2	1	7	0	0	0	0	0	0	腿疼、耳聋	0	3	2	3	10	5	5	10	10	10	5	10	5	0	3	3	4	2	2	3	2	2	2	2	1	2	2	2	2
2	81	1	0	1	4	4	1	2	1	1	2	3	20	0	0	0	0	0	0	贫血、低血压、关节炎	0	1	1	3	10	0	5	5	10	10	5	5	5	0	2	3	3	1	3	2	3	2	2	2	1	2	1	1	2
1	64	1	0	1	2	4	3	5	1	2	2	1	5	0	1	0	1	0	1	0	0	1	1	2	5	0	5	5	5	5	5	5	5	0	2	2	2	1	2	1	2	1	1	1	1	1	1	1	2
2	72	1	0	1	4	2	1	4	1	1	2	1	2	0	0	0	0	0	0	腿疼	1	5	2	4	10	5	5	10	10	10	5	5	5	0	2	3	3	3	2	2	3	1	2	1	1	2	1	1	1
1	64	1	0	2	2	3	2	4	1	1	2	1	13	0	0	0	0	0	1	偏瘫	1	1	1	2	10	5	5	10	10	10	10	15	15	5	3	3	3	1	1	4	3	3	2	3	1	3	2	1	1
2	62	1	0	1	2	3	3	4	1	2	2	1	15	0	1	0	0	0	0	半身不遂	1	1	1	2	5	5	5	5	10	5	5	10	10	0	2	3	3	1	2	3	3	2	1	1	1	1	2	1	1
2	61	1	0	2	2	4	3	4	1	3	2	1	1	0	1	1	0	0	0	腿疼	1	5	2	4	5	5	5	10	10	10	10	15	10	5	3	3	3	3	2	1	2	1	1	1	1	1	2	1	2
2	72	1	1	1	2	4	2	4	1	2	2	1	12	0	1	0	0	0	0	眼花、腿骨折	1	1	1	2	5	5	5	10	10	10	10	10	10	0	2	3	3	1	3	1	2	1	1	1	2	2	1	2	2
1	73	1	0	1	2	3	2	2	1	3	2	1	7	0	1	1	0	0	1	偏瘫	1	1	1	3	5	5	0	10	5	10	5	10	10	5	2	2	2	1	3	1	2	1	1	2	1	2	2	2	2
2	67	1	1	1	2	4	2	4	1	2	2	1	15	0	1	1	0	0	0	类风湿、胆结石、白内障	1	5	2	4	10	0	5	10	5	5	5	5	10	0	2	2	2	3	1	2	2	2	1	1	1	1	2	1	1
2	67	1	0	1	2	4	2	4	1	2	2	1	14	0	1	0	0	0	0	高血脂、腰椎间盘突出、眩晕症、腿无力	1	1	1	2	10	0	5	10	10	10	5	10	10	5	3	3	3	1	3	3	3	1	1	1	1	1	2	1	2
1	75	1	0	2	2	3	3	1	3	1	1	1	5	0	1	0	0	0	1	偏瘫	1	5	2	4	10	0	5	10	10	10	10	10	10	0	2	2	3	3	3	1	2	1	1	1	1	1	2	1	2
1	73	1	0	2	2	3	2	5	1	2	2	1	10	0	0	0	0	0	1	0	0	5	3	4	10	5	5	10	10	10	10	10	10	5	3	3	3	3	2	2	3	3	2	2	2	3	3	2	2
1	71	1	1	1	2	4	2	4	2	1	2	1	1	0	1	0	0	0	0	腰疼、头蒙	0	2	2	4	10	0	5	10	10	10	10	10	10	5	3	3	3	2	3	2	3	3	2	2	2	2	2	1	2
1	81	1	0	1	4	4	1	2	1	2	2	1	2	0	1	0	0	0	0	腿疼	0	5	2	4	10	0	5	10	5	5	5	10	5	0	2	3	3	3	1	1	1	1	1	1	1	1	1	1	2
1	66	1	0	1	2	3	2	5	1	2	2	1	2	0	1	0	0	0	1	0	0	5	4	4	10	0	5	10	10	10	10	10	10	5	3	3	3	3	2	1	3	2	1	1	1	1	2	1	1
1	69	1	0	2	2	2	3	5	3	2	2	2	23	0	0	0	0	0	0	截瘫	0	1	1	4	5	5	0	5	5	5	5	10	10	0	2	2	3	1	3	1	2	1	1	1	1	1	2	1	1
1	75	1	0	1	2	3	2	2	1	2	2	2	1	0	1	0	1	0	1	0	1	5	4	4	10	5	5	10	10	10	10	10	10	5	3	3	3	3	3	2	3	3	3	3	1	3	2	1	2
1	68	1	1	1	2	4	2	1	3	2	2	1	2.5	0	0	1	0	0	1	腰椎间盘突出	0	5	3	4	5	0	5	5	5	5	5	10	10	0	2	3	2	3	3	1	2	3	2	1	1	2	3	3	2
2	62	1	1	1	2	4	3	3	2	3	2	1	3	0	1	0	1	0	1	腰椎间盘突出、头晕	0	2	2	3	10	5	5	5	10	10	10	10	10	0	2	2	4	2	1	1	2	2	2	2	1	2	1	1	1
2	60	1	0	1	2	3	2	4	2	3	2	1	2.5	0	1	0	0	0	1	白内障	0	4	2	4	10	0	5	10	5	5	5	5	5	0	3	3	3	3	2	3	3	4	4	4	4	2	3	1	1
1	73	1	0	1	2	3	2	2	1	2	2	1	3.5	0	1	0	0	0	1	腰椎间盘突出、股骨头坏死	0	1	1	3	10	5	5	5	10	10	5	10	10	5	2	2	2	2	1	2	2	2	1	1	1	1	1	1	1
1	60	1	1	1	2	4	3	5	2	2	2	1	1.5	0	1	0	0	0	1	0	0	2	2	3	10	0	5	5	10	10	10	10	10	5	4	4	4	3	3	4	4	3	3	3	1	3	1	1	1
2	69	1	0	1	2	3	3	2	2	3	2	1	3.7	0	1	0	0	0	1	白内障	0	1	1	3	5	0	0	0	5	5	5	5	5	0	2	2	2	1	1	1	2	1	1	1	1	1	1	1	1
1	75	1	0	2	2	3	2	4	1	2	2	3	1.5	0	1	1	0	0	0	风湿性关节炎、白内障	0	4	4	5	10	0	5	10	10	10	10	15	15	5	2	2	4	3	1	1	2	4	4	4	1	3	4	1	1
2	75	1	0	1	2	4	2	3	2	2	2	1	4	0	1	0	0	0	1	0	0	3	2	3	5	0	5	5	5	5	5	5	0	0	2	2	2	2	1	1	2	3	2	3	1	1	1	1	1
2	68	1	0	1	2	4	2	4	1	3	2	1	1.8	0	1	1	0	0	1	0	0	2	2	4	10	5	5	10	10	10	10	10	10	5	2	3	3	2	3	3	3	2	2	2	1	1	1	1	2
1	60	1	0	1	1	1	5	3	1	2	2	1	3.6	0	0	0	0	0	1	0	0	5	5	5	10	5	5	10	10	10	10	10	15	5	3	3	4	3	1	1	2	3	2	2	1	2	1	1	1
1	60	1	0	1	4	4	5	3	2	2	2	1	3.5	0	0	0	0	0	1	强直性脊椎炎	0	4	4	4	10	5	5	10	10	10	10	10	10	5	3	4	4	4	2	4	4	4	4	4	1	2	4	1	1
2	74	1	0	1	2	4	3	3	2	2	2	1	5	0	1	0	0	0	1	0	0	1	1	3	10	0	5	5	5	5	5	5	5	0	2	3	4	2	1	1	1	1	1	1	1	1	1	1	1
2	71	1	1	1	2	3	3	2	2	3	2	1	3.4	0	0	1	0	0	0	帕金森	0	5	3	5	5	5	5	10	10	10	5	10	5	0	3	4	4	3	1	3	3	2	1	1	1	1	1	1	1
2	65	1	0	1	4	4	5	2	1	2	2	1	2.5	0	1	0	1	0	1	心肌缺血	0	4	3	4	10	5	5	10	10	10	10	10	15	5	3	4	4	4	1	4	3	3	3	3	1	2	1	1	1
2	60	1	1	2	2	3	3	3	2	2	2	2	5	0	1	0	0	0	0	残疾	0	5	4	4	10	5	5	10	10	10	10	10	10	0	3	4	3	2	1	2	2	4	3	3	1	2	1	1	1
2	78	1	1	1	2	3	2	3	1	3	2	1	3	0	1	1	0	0	1	0	0	3	2	3	10	5	5	10	10	10	10	10	10	0	2	1	2	2	1	1	2	4	3	3	1	2	1	1	1
2	68	2	1	1	2	4	2	4	1	2	2	1	3	0	1	0	1	0	1	关节炎	0	3	2	3	10	5	5	10	10	10	10	10	10	5	3	4	3	2	1	1	3	2	3	3	1	3	1	1	1
2	74	1	0	1	2	4	2	4	1	3	2	1	3	0	1	1	0	0	0	腰腿疼、关节畸形	0	3	2	4	10	5	5	10	10	10	10	10	10	5	3	4	4	4	1	2	3	2	2	2	1	2	1	1	1
1	60	1	0	1	4	2	5	3	1	2	2	1	3.5	0	1	1	0	0	1	关节炎	0	5	5	4	10	5	5	10	10	10	10	15	10	5	4	4	3	4	2	3	4	4	4	4	1	2	1	1	1
2	77	1	1	1	4	4	1	3	1	2	2	1	3	0	1	1	1	0	1	0	0	4	2	3	10	5	5	10	10	10	10	10	10	5	3	3	4	2	1	1	3	3	1	1	1	1	1	1	1
1	70	1	0	2	2	3	3	1	1	2	2	1	4	0	1	0	0	0	1	0	0	5	3	4	10	5	5	10	10	10	10	10	10	5	3	4	4	4	1	1	3	4	4	3	1	3	1	1	1
1	70	1	0	2	2	3	2	1	3	3	1	1	3	0	1	0	0	0	1	0	0	5	3	4	10	5	5	10	10	10	10	10	10	5	3	3	4	3	2	1	3	3	2	1	2	2	2	1	1
1	89	1	0	1	4	4	1	1	3	2	2	3	7	0	0	0	0	1	0	前列腺炎	0	4	2	3	10	0	5	10	10	10	10	10	10	0	3	4	4	4	1	1	3	2	3	3	1	3	1	1	1
2	90	1	0	1	3	3	3	2	1	1	2	3	1.9	0	1	0	0	0	0	关节炎	0	4	2	3	10	5	5	10	10	10	5	10	10	0	3	3	3	3	1	1	2	2	2	2	1	2	1	1	1
1	60	1	0	2	2	3	3	4	2	2	2	2	0.6	0	0	0	0	0	1	0	0	3	2	4	10	5	5	10	10	10	5	10	10	5	3	3	3	3	2	1	2	3	3	3	1	2	2	1	1
2	81	1	0	1	4	4	3	2	2	1	2	3	0.8	0	0	0	1	0	0	腰腿疼	0	4	2	3	10	5	5	10	10	10	10	10	10	0	3	3	3	3	1	1	3	2	2	2	1	2	1	1	1
1	60	1	0	1	2	3	2	2	2	1	2	1	0.9	0	1	0	0	0	1	0	1	4	2	3	10	5	5	5	10	10	10	10	10	5	2	2	2	2	2	2	1	2	1	1	1	1	3	2	2
1	61	1	0	1	2	3	3	2	2	3	2	1	1	0	1	0	0	0	1	0	0	1	1	4	10	5	5	5	10	5	5	5	5	0	3	2	3	2	2	2	2	3	3	3	1	2	2	1	1
1	64	1	0	1	2	3	2	2	1	2	2	1	7.5	0	1	0	0	0	1	腰腿疼	0	2	2	3	10	5	5	10	10	10	10	20	10	0	2	2	2	3	2	2	2	2	3	3	1	3	2	1	1
1	67	1	0	1	2	4	2	4	2	2	2	1	2.5	0	0	0	0	0	1	关节炎、白内障	0	2	2	3	5	5	5	10	10	5	5	5	5	0	2	3	3	1	1	1	2	1	1	1	1	1	2	1	1
1	78	1	0	1	2	1	5	3	1	2	2	1	1.5	0	0	0	0	0	0	残疾、胃炎、白内障	0	1	1	3	10	0	5	10	10	10	10	10	5	0	2	3	4	2	1	1	2	1	1	1	1	1	1	1	1
2	85	1	0	1	4	4	1	2	1	1	2	3	1.9	0	0	0	0	0	0	胃炎	0	1	1	3	10	0	5	10	10	10	5	5	5	0	1	1	2	2	1	1	1	1	1	1	1	1	2	1	1
1	71	1	0	1	2	4	3	3	2	2	2	1	21	0	0	1	0	0	0	残疾	0	4	3	4	10	5	5	10	10	10	10	10	10	5	3	1	2	3	2	2	2	2	1	1	1	1	2	1	1
1	79	1	0	1	2	3	2	3	2	2	2	1	4	0	0	0	0	0	0	残疾、关节炎	0	1	1	3	10	5	5	10	10	10	10	10	10	5	2	2	2	2	1	1	2	2	1	2	1	1	1	1	1
1	74	1	0	1	2	3	2	3	2	3	2	2	3.6	0	1	0	0	0	0	残疾	0	1	1	3	10	0	5	5	10	10	5	10	10	0	1	2	2	2	1	1	1	1	1	1	1	1	1	1	1
1	62	1	0	1	2	3	2	5	2	2	2	1	2	0	1	0	0	0	1	0	0	1	1	4	10	0	0	5	5	5	5	5	5	0	1	2	2	2	1	1	1	1	1	1	1	1	1	1	1
2	73	2	1	1	2	4	2	4	1	3	2	1	3	0	1	0	0	0	1	0	0	2	2	3	10	5	5	5	10	10	10	10	10	5	3	2	3	2	1	1	1	3	2	2	1	2	1	1	1
1	69	1	0	1	2	3	2	4	1	2	2	2	0.5	0	1	0	0	0	0	关节炎	0	4	3	4	10	5	5	10	10	10	5	10	10	0	3	3	4	4	2	3	4	4	4	4	1	2	2	1	1
1	79	1	0	1	2	4	3	1	3	2	2	1	3.5	0	1	0	1	1	1	关节炎	0	4	4	4	10	5	5	10	10	10	10	10	10	5	3	3	3	3	3	3	3	4	4	4	1	3	3	2	1
1	66	1	0	1	2	3	2	2	2	2	2	1	2	0	1	0	1	0	1	0	0	1	1	2	5	0	0	0	5	5	5	5	5	0	2	2	2	1	1	1	1	2	2	2	1	1	1	1	1
2	74	1	0	1	2	4	2	2	1	2	2	1	3.1	0	0	0	0	0	0	腰椎间盘突出、残疾	0	3	2	4	10	5	5	10	10	10	10	10	10	5	3	3	3	2	1	3	3	2	2	2	1	2	1	1	1
2	78	1	1	1	2	4	3	1	2	2	2	1	4.2	0	1	0	1	0	1	胃炎、关节炎	0	4	2	4	10	0	5	10	10	10	10	10	10	0	3	3	3	3	2	2	3	3	4	4	1	3	3	1	1
2	60	1	1	1	2	4	3	5	1	2	2	1	3	0	1	0	0	0	1	关节炎	0	4	2	4	10	5	5	10	10	10	10	10	10	5	3	3	2	3	2	1	2	3	3	3	1	2	1	1	1
1	74	1	0	1	2	4	2	2	1	2	2	2	1.5	0	0	0	0	0	0	腰椎间盘突出、前列腺炎、车祸	0	1	1	1	0	0	0	0	5	5	0	0	0	0	1	1	1	1	1	1	1	2	2	2	1	2	1	1	1
1	60	1	0	2	2	3	3	5	2	3	2	1	5.5	0	1	0	0	0	1	0	0	2	2	3	10	5	5	10	10	10	10	10	10	5	3	4	2	3	1	1	2	2	3	3	1	2	1	1	1
2	80	1	0	1	4	4	3	2	1	2	2	1	3	0	1	0	0	0	1	0	0	1	1	3	5	0	0	5	5	5	5	5	5	0	2	3	2	2	1	1	1	1	1	1	1	1	1	1	1
1	65	1	0	1	2	3	3	4	1	2	2	1	6	0	1	0	0	0	1	0	0	2	3	3	10	5	5	5	10	10	10	10	15	5	3	3	4	2	1	1	3	2	2	2	1	2	1	1	1
1	62	1	0	2	2	4	1	3	2	3	2	2	12	0	0	0	0	0	0	残疾、截瘫	0	1	1	1	10	0	0	5	5	5	0	5	5	0	1	2	2	1	1	1	1	1	1	1	1	1	4	1	1
2	68	1	0	1	2	4	2	3	1	2	2	1	0.7	0	1	0	0	0	0	残疾、关节炎	0	4	3	4	10	5	5	10	10	10	5	10	15	5	3	4	4	3	1	1	3	4	3	3	1	3	1	1	1
1	68	1	0	1	2	4	2	3	1	2	2	1	15	0	1	0	0	0	1	0	0	4	3	4	10	5	5	10	10	10	10	10	15	5	3	4	3	3	2	1	1	4	3	3	1	3	1	1	1
1	60	1	0	1	2	2	3	5	2	2	2	2	13	0	1	0	0	0	0	皮癣	0	4	3	4	10	5	5	10	10	10	10	10	15	5	3	3	3	3	3	3	3	2	2	2	2	2	3	1	1
1	70	1	0	1	2	4	3	2	2	3	2	2	15	0	1	0	1	0	0	残疾、关节炎、耳鸣	0	5	3	5	5	0	5	10	10	10	10	10	10	5	3	3	3	3	2	3	3	4	3	3	2	3	1	1	1
2	71	1	0	1	2	4	2	4	2	3	2	1	12	0	0	0	0	0	1	0	0	1	1	2	5	0	5	5	5	5	5	5	5	0	1	2	2	1	1	1	1	1	1	1	1	1	2	1	1
1	73	1	0	1	2	4	2	4	1	2	2	1	1.5	0	1	0	0	0	1	0	1	4	3	4	10	5	5	10	10	10	10	10	10	5	3	4	3	3	1	1	3	2	2	2	1	2	1	1	1
1	75	1	0	1	4	4	1	2	1	3	2	1	10	0	1	1	0	0	1	癫痫	1	1	1	1	5	0	0	5	5	0	5	5	5	5	1	1	1	1	1	1	1	2	1	1	1	1	1	1	1
2	76	1	0	1	2	4	3	4	1	1	2	2	16	0	0	0	0	0	0	关节炎	1	3	2	4	10	0	5	10	10	10	10	10	10	5	3	2	4	2	1	1	1	4	3	3	1	3	2	1	1
1	75	1	1	1	2	4	3	2	2	2	2	2	23	0	1	0	1	0	0	白内障、耳背	1	5	3	3	10	5	5	10	10	10	10	10	10	5	3	3	3	3	2	3	3	4	3	3	1	3	2	1	1
1	76	1	0	1	2	3	3	2	2	3	2	1	5	0	1	1	0	0	0	股骨头坏死	1	2	2	4	10	5	5	10	10	10	5	5	5	0	3	4	3	2	1	3	1	2	2	2	1	1	1	1	1
2	60	1	0	1	2	2	2	5	1	3	2	1	20	0	0	0	0	0	0	类风湿性关节炎	1	3	2	4	5	5	5	5	10	10	10	10	15	5	3	2	4	2	1	1	1	2	1	1	1	1	1	1	1
2	60	1	1	1	2	4	3	3	1	1	2	1	13	0	0	0	0	0	0	股骨头坏死、高血脂	1	3	2	3	10	5	5	10	10	10	10	5	10	5	3	3	3	3	2	3	3	2	1	1	1	2	1	1	1
1	60	1	0	1	2	4	3	2	1	2	2	1	10	0	1	0	0	0	1	0	1	1	1	4	10	0	5	5	10	10	5	5	5	0	2	2	2	1	1	1	2	1	1	1	1	1	1	1	2
1	73	1	0	1	2	4	3	1	2	3	2	1	4	0	0	0	0	0	1	0	1	3	2	4	10	5	5	10	10	10	10	10	5	5	2	3	3	3	1	4	2	3	3	3	1	3	1	1	1
2	74	1	0	1	2	4	2	5	2	2	2	1	14	0	1	1	0	0	1	白内障	1	4	3	5	10	0	5	10	10	10	10	10	15	5	3	4	4	2	1	4	3	2	1	2	1	2	1	1	1
1	60	1	0	1	2	4	3	5	2	2	2	1	3	0	1	0	0	0	1	0	1	2	2	5	10	5	5	10	10	10	10	10	10	10	3	3	3	2	1	4	3	2	2	2	1	2	4	1	1
1	70	1	0	3	2	3	2	1	3	2	1	1	17	0	1	0	0	0	1	0	1	5	3	5	10	5	5	5	10	10	10	10	15	5	3	3	3	4	1	4	2	4	3	3	1	3	1	1	1
2	74	1	0	1	2	4	2	2	2	3	2	1	0.8	0	0	1	1	0	0	关节炎	1	4	2	5	10	5	5	10	10	10	20	10	10	5	3	4	3	3	2	4	3	2	2	2	1	2	3	1	1
2	80	1	0	1	4	4	1	2	2	1	2	1	2	0	1	0	0	0	1	关节炎	1	5	3	5	10	5	5	10	10	10	10	10	10	0	2	3	3	3	2	3	3	3	3	3	1	3	3	1	1
2	92	1	0	1	4	4	3	2	1	1	2	3	5	0	0	0	0	0	0	关节炎、胃炎、白内障	1	5	3	5	5	0	5	10	10	10	10	10	10	0	3	3	1	2	1	1	2	2	2	2	1	2	1	1	1
1	60	1	1	1	2	4	3	3	1	2	2	1	13	0	1	0	0	0	1	0	1	1	1	3	10	5	0	5	10	10	5	5	0	0	2	3	1	2	1	1	2	2	2	2	1	2	1	1	1
1	61	1	0	2	2	4	3	3	2	3	2	1	17.5	0	1	0	0	0	1	0	0	5	3	5	10	5	5	5	10	10	10	10	10	5	3	4	3	2	1	1	3	4	3	3	1	3	3	1	1
2	71	1	1	1	2	2	2	4	1	2	2	1	7	0	1	1	0	0	0	股骨头坏死、胃炎	0	3	2	3	10	0	5	10	10	10	10	10	15	5	3	4	4	3	3	4	3	2	2	2	1	2	3	1	1
1	74	1	0	1	2	4	3	2	2	3	2	1	1.5	0	0	1	0	0	0	0	0	4	2	5	5	5	5	10	10	10	10	10	15	10	3	2	2	3	2	3	3	3	3	3	1	3	3	1	1
2	80	1	0	1	2	4	2	4	1	3	2	3	1.9	0	1	1	1	0	0	脑萎缩、关节炎、胃炎	0	3	2	3	10	5	5	10	10	10	10	10	10	0	3	3	4	3	1	1	3	4	2	2	1	2	3	1	1
1	62	1	0	2	2	4	3	4	1	1	2	1	7.5	0	1	0	0	0	1	0	0	1	1	3	10	5	5	10	10	10	10	10	15	5	3	4	3	3	2	3	3	2	2	2	2	3	1	1	1
1	84	1	0	2	4	4	2	4	1	2	1	3	2.4	0	1	0	0	0	0	关节炎	0	4	2	4	10	5	5	10	10	10	10	10	10	0	3	3	3	2	1	2	1	3	3	3	1	3	1	1	1
2	70	1	0	1	2	3	2	4	1	1	2	3	2.1	0	0	0	0	0	1	关节炎、胃炎	0	1	1	2	10	5	5	10	10	10	10	10	10	0	3	4	4	1	1	3	2	2	2	2	1	2	3	2	2
2	60	1	0	1	2	4	3	5	2	2	2	1	1.5	0	1	0	0	0	0	关节炎	0	2	2	2	10	0	5	10	10	10	10	10	10	0	3	4	3	2	1	3	3	2	2	2	1	2	1	1	1
1	67	1	0	1	2	3	3	4	1	2	2	1	3.5	0	1	0	0	0	1	0	0	1	1	1	10	5	5	10	10	5	10	15	15	5	3	4	2	2	1	1	3	3	3	3	1	3	3	1	1
2	72	1	1	1	4	4	3	2	1	2	2	1	5.6	0	1	0	0	0	0	关节炎、营养不良	0	5	3	1	10	5	5	10	10	10	10	10	15	5	3	4	3	2	1	2	3	2	2	2	1	2	1	1	1
2	84	1	1	1	4	4	1	4	1	2	2	3	3.2	0	1	0	0	0	0	关节炎、白内障	1	2	2	5	10	0	5	10	10	10	10	10	15	5	3	3	2	2	2	1	2	2	2	2	1	2	1	1	1
2	80	1	0	1	4	4	1	4	1	2	2	1	12	0	1	0	0	0	1	关节炎（腰椎间盘突出）	1	1	1	3	10	0	5	5	10	10	10	10	15	5	3	4	2	2	2	3	3	2	2	2	1	2	1	1	1
2	82	1	1	1	2	4	1	4	1	2	2	1	0.7	0	0	1	0	0	0	0	0	1	1	3	10	5	5	10	10	10	10	10	10	5	3	3	2	1	1	1	2	2	1	2	1	2	1	1	1
2	68	1	1	1	4	4	1	4	1	3	2	1	6	0	0	1	0	0	1	0	1	5	2	4	5	0	0	0	10	10	5	5	5	0	1	1	1	2	1	1	1	1	1	1	1	1	1	2	1
2	71	1	1	1	2	2	3	4	1	2	2	1	6.5	0	1	0	1	0	1	高血脂	1	5	2	4	5	0	0	0	10	10	5	10	5	0	2	1	1	3	2	1	1	3	1	1	1	1	1	1	1
1	79	1	0	1	2	4	3	4	1	1	2	1	17	0	0	0	0	0	1	脑血栓	0	4	2	3	5	0	5	5	5	10	0	10	10	0	2	2	2	2	2	1	1	1	1	1	1	2	1	1	1
2	80	1	0	1	2	4	3	2	2	1	2	2	5	0	0	0	0	0	0	耳背	0	5	5	5	10	5	5	10	5	5	5	10	5	5	3	4	4	4	4	3	3	4	4	4	1	4	1	2	1
1	72	1	0	2	2	4	2	5	1	2	2	1	2	0	0	0	1	0	0	腿疼、胃炎	1	1	1	4	10	5	5	10	10	10	10	15	10	5	3	3	3	1	3	3	3	1	1	1	1	1	2	3	2
1	65	1	1	1	2	3	5	4	1	1	2	1	14	0	1	0	0	0	1	0	0	1	1	3	5	0	5	0	5	5	0	0	0	0	1	1	3	1	2	1	2	2	1	1	1	1	1	1	1
2	88	1	1	1	4	4	5	2	1	2	2	3	15	0	0	0	0	1	0	腿疼	0	4	2	5	10	0	5	10	10	10	10	5	10	0	3	3	3	2	3	1	3	2	2	2	1	2	1	1	1
1	76	1	0	1	2	4	3	2	1	1	2	1	12	0	1	0	0	0	1	0	0	1	1	4	10	5	5	5	10	10	5	5	10	0	2	2	2	2	2	1	2	2	1	1	1	2	2	1	1
2	70	1	1	1	2	4	2	4	2	1	2	1	6	0	0	0	0	0	1	腿疼	0	1	1	2	10	5	5	10	10	10	10	10	10	0	2	3	3	1	1	2	2	1	1	1	1	1	2	1	1
1	67	1	0	2	4	3	4	4	1	2	2	1	3	0	1	0	0	0	1	0	0	5	5	4	10	5	5	10	10	10	10	10	15	5	3	3	3	4	3	3	3	1	1	1	1	1	2	1	3
1	66	1	0	2	2	4	2	4	1	1	2	1	7	0	0	0	0	0	1	烂嘴	0	1	1	3	10	5	5	5	10	10	10	10	10	5	2	3	3	1	2	2	2	1	1	1	1	1	2	1	3
2	90	1	1	1	4	4	1	4	1	2	2	3	3	0	1	0	0	0	0	腿疼、腰疼	0	4	2	4	10	0	5	10	10	10	5	10	10	0	2	3	3	3	2	3	3	2	1	2	1	3	1	1	1
1	75	1	0	1	2	3	2	2	1	1	2	1	7	0	0	0	0	0	1	0	0	3	2	4	5	0	0	5	5	5	5	5	5	0	1	2	1	2	1	1	1	2	2	2	1	3	1	1	1
2	81	1	0	1	4	4	1	2	1	1	2	3	20	0	0	0	0	0	0	贫血、低血压、关节炎	0	1	1	3	10	0	5	5	10	10	5	5	5	0	2	3	3	1	3	2	3	2	2	2	1	2	1	1	2
1	64	1	0	2	2	3	2	4	1	1	2	1	13	0	0	0	0	0	1	偏瘫	1	1	1	2	10	5	5	10	10	10	10	15	15	5	3	3	3	1	1	4	3	3	2	3	1	3	2	1	1
2	61	1	0	2	2	4	3	4	1	3	2	1	1	0	1	1	0	0	0	腿疼	1	5	2	4	5	5	5	10	10	10	10	15	10	5	3	3	3	3	2	1	2	1	1	1	1	1	2	1	2
1	73	1	0	1	2	3	2	2	1	3	2	1	7	0	1	1	0	0	1	偏瘫	1	1	1	3	5	5	0	10	5	10	5	10	10	5	2	2	2	1	3	1	2	1	1	2	1	2	2	2	2
2	67	1	0	1	2	4	2	4	1	2	2	1	14	0	1	0	0	0	0	高血脂、腰椎间盘突出、眩晕症、腿无力	1	1	1	2	10	0	5	10	10	10	5	10	10	5	3	3	3	1	3	3	3	1	1	1	1	1	2	1	2
1	73	1	0	2	2	3	2	5	1	2	2	1	10	0	0	0	0	0	1	0	0	5	3	4	10	5	5	10	10	10	10	10	10	5	3	3	3	3	2	2	3	3	2	2	2	3	3	2	2
1	71	1	1	1	2	4	2	4	2	1	2	1	2	0	1	0	0	0	0	腰疼、头蒙	0	2	2	4	10	0	5	10	10	10	10	10	10	5	3	3	3	2	3	2	3	3	2	2	2	2	2	1	2
1	66	1	0	1	2	3	2	5	1	2	2	1	2	0	1	0	0	0	1	0	0	5	4	4	10	0	5	10	10	10	10	10	10	5	3	3	3	3	2	1	3	2	1	1	1	1	2	1	1
1	75	1	0	1	2	3	2	2	1	2	2	2	2	0	1	0	1	0	1	0	1	5	4	4	10	5	5	10	10	10	10	10	10	5	3	3	3	3	3	2	3	3	3	3	1	3	2	1	2
2	62	1	1	1	2	4	3	3	2	3	2	1	3	0	1	0	1	0	1	腰椎间盘突出、头晕	0	2	2	3	10	5	5	5	10	10	10	10	10	0	2	2	4	2	1	1	2	2	2	2	1	2	1	1	1
1	73	1	0	1	2	3	2	2	1	2	2	1	3.5	0	1	0	0	0	1	腰椎间盘突出、股骨头坏死	0	1	1	3	10	5	5	5	10	10	5	10	10	5	2	2	2	2	1	2	2	2	1	1	1	1	1	1	1
2	68	1	0	1	2	4	2	4	1	3	2	1	1.8	0	1	1	0	0	1	0	0	2	2	4	10	5	5	10	10	10	10	10	10	5	2	3	3	2	3	3	3	2	2	2	1	1	1	1	2
2	74	1	0	1	2	4	3	3	2	2	2	1	5	0	1	0	0	0	1	0	0	1	1	3	10	0	5	5	5	5	5	5	5	0	2	3	4	2	1	1	1	1	1	1	1	1	1	1	1
2	60	1	1	2	2	3	3	3	2	2	2	2	5	0	1	0	0	0	0	残疾	0	5	4	4	10	5	5	10	10	10	10	10	10	0	3	4	3	2	1	2	2	4	3	3	1	2	1	1	1
1	60	1	0	1	4	2	5	3	1	2	2	1	3.5	0	1	1	0	0	1	关节炎	0	5	5	4	10	5	5	10	10	10	10	15	10	5	4	4	3	4	2	3	4	4	4	4	1	2	1	1	1
2	90	1	0	1	3	3	3	2	1	1	2	3	1.9	0	1	0	0	0	0	关节炎	0	4	2	3	10	5	5	10	10	10	5	10	10	0	3	3	3	3	1	1	2	2	2	2	1	2	1	1	1
2	81	1	0	1	4	4	3	2	2	1	2	3	0.8	0	0	0	1	0	0	腰腿疼	0	4	2	3	10	5	5	10	10	10	10	10	10	0	3	3	3	3	1	1	3	2	2	2	1	2	1	1	1
1	61	1	0	1	2	3	3	2	2	3	2	1	1	0	1	0	0	0	1	0	0	1	1	4	10	5	5	5	10	5	5	5	5	0	3	2	3	2	2	2	2	3	3	3	1	2	2	1	1
1	78	1	0	1	2	1	5	3	1	2	2	1	1.5	0	0	0	0	0	0	残疾、胃炎、白内障	0	1	1	3	10	0	5	10	10	10	10	10	5	0	2	3	4	2	1	1	2	1	1	1	1	1	1	1	1
1	74	1	0	1	2	3	2	3	2	3	2	2	3.6	0	1	0	0	0	0	残疾	0	1	1	3	10	0	5	5	10	10	5	10	10	0	1	2	2	2	1	1	1	1	1	1	1	1	1	1	1
1	69	1	0	1	2	3	2	4	1	2	2	2	0.5	0	1	0	0	0	0	关节炎	0	4	3	4	10	5	5	10	10	10	5	10	10	0	3	3	4	4	2	3	4	4	4	4	1	2	2	1	1
1	79	1	0	1	2	4	3	1	3	2	2	1	3.5	0	1	0	1	1	1	关节炎	0	4	4	4	10	5	5	10	10	10	10	10	10	5	3	3	3	3	3	3	3	4	4	4	1	3	3	2	1
2	60	1	1	1	2	4	3	5	1	2	2	1	3	0	1	0	0	0	1	关节炎	0	4	2	4	10	5	5	10	10	10	10	10	10	5	3	3	2	3	2	1	2	3	3	3	1	2	1	1	1
2	80	1	0	1	4	4	3	2	1	2	2	1	3	0	1	0	0	0	1	0	0	1	1	3	5	0	0	5	5	5	5	5	5	0	2	3	2	2	1	1	1	1	1	1	1	1	1	1	1
2	68	1	0	1	2	4	2	3	1	2	2	1	0.7	0	1	0	0	0	0	残疾、关节炎	0	4	3	4	10	5	5	10	10	10	5	10	15	5	3	4	4	3	1	1	3	4	3	3	1	3	1	1	1
1	68	1	0	1	2	4	2	3	1	2	2	1	15	0	1	0	0	0	1	0	0	4	3	4	10	5	5	10	10	10	10	10	15	5	3	4	3	3	2	1	1	4	3	3	1	3	1	1	1
2	71	1	0	1	2	4	2	4	2	3	2	1	12	0	0	0	0	0	1	0	0	1	1	2	5	0	5	5	5	5	5	5	5	0	1	2	2	1	1	1	1	1	1	1	1	1	2	1	1
1	75	1	0	1	4	4	1	2	1	3	2	1	10	0	1	1	0	0	1	癫痫	1	1	1	1	5	0	0	5	5	0	5	5	5	5	1	1	1	1	1	1	1	2	1	1	1	1	1	1	1
1	76	1	0	1	2	3	3	2	2	3	2	1	5	0	1	1	0	0	0	股骨头坏死	1	2	2	4	10	5	5	10	10	10	5	5	5	0	3	4	3	2	1	3	1	2	2	2	1	1	1	1	1
1	73	1	0	1	2	4	3	1	2	3	2	1	4	0	0	0	0	0	1	0	1	3	2	4	10	5	5	10	10	10	10	10	5	5	2	3	3	3	1	4	2	3	3	3	1	3	1	1	1
2	80	1	0	1	4	4	1	2	2	1	2	1	2	0	1	0	0	0	1	关节炎	1	5	3	5	10	5	5	10	10	10	10	10	10	0	2	3	3	3	2	3	3	3	3	3	1	3	3	1	1
1	60	1	1	1	2	4	3	3	1	2	2	1	13	0	1	0	0	0	1	0	1	1	1	3	10	5	0	5	10	10	5	5	0	0	2	3	1	2	1	1	2	2	2	2	1	2	1	1	1
1	74	1	0	1	2	4	3	2	2	3	2	1	1.5	0	0	1	0	0	0	0	0	4	2	5	5	5	5	10	10	10	10	10	15	10	3	2	2	3	2	3	3	3	3	3	1	3	3	1	1
1	62	1	0	2	2	4	3	4	1	1	2	1	7.5	0	1	0	0	0	1	0	0	1	1	3	10	5	5	10	10	10	10	10	15	5	3	4	3	3	2	3	3	2	2	2	2	3	1	1	1
1	84	1	0	2	4	4	2	4	1	2	1	3	2.4	0	1	0	0	0	0	关节炎	0	4	2	4	10	5	5	10	10	10	10	10	10	0	3	3	3	2	1	2	1	3	3	3	1	3	1	1	1
2	60	1	0	1	2	4	3	5	2	2	2	1	1	0	1	0	0	0	0	关节炎	0	2	2	2	10	0	5	10	10	10	10	10	10	0	3	4	3	2	1	3	3	2	2	2	1	2	1	1	1
2	84	1	1	1	4	4	1	4	1	2	2	3	3.2	0	1	0	0	0	0	关节炎、白内障	1	2	2	5	10	0	5	10	10	10	10	10	15	5	3	3	2	2	2	1	2	2	2	2	1	2	1	1	1
2	80	1	0	1	4	4	1	4	1	2	2	1	12	0	1	0	0	0	1	关节炎（腰椎间盘突出）	1	1	1	3	10	0	5	5	10	10	10	10	15	5	3	4	2	2	2	3	3	2	2	2	1	2	1	1	1
2	68	1	1	1	4	4	1	4	1	3	2	1	6	0	0	1	0	0	1	0	1	5	2	4	5	0	0	0	10	10	5	5	5	0	1	1	1	2	1	1	1	1	1	1	1	1	1	2	1
2	84	1	0	1	4	4	4	5	1	3	2	1	2	0	0	0	0	1	0	腿疼	0	1	1	2	10	5	5	5	10	10	10	10	10	0	4	3	4	2	3	3	3	3	3	3	1	3	1	1	3
2	70	1	0	1	2	2	3	4	1	2	2	1	7.5	0	1	0	1	0	0	血管瘤	1	1	1	3	10	0	5	10	10	10	5	5	5	0	1	2	2	1	1	1	2	1	1	1	1	1	1	1	1
1	65	1	1	1	2	3	5	4	1	1	2	1	14	0	1	0	0	0	1	0	0	1	1	3	5	0	5	0	5	5	0	0	0	0	1	1	3	1	2	1	2	2	1	1	1	1	1	1	1
2	72	1	1	1	3	4	5	4	1	1	2	1	12	0	0	0	0	0	1	癫痫、左腿偏瘫	0	1	1	3	5	0	0	0	5	5	0	0	0	0	1	1	2	1	2	1	1	1	1	1	1	1	2	2	1
1	88	1	0	1	2	4	1	2	1	2	2	1	3	0	1	0	0	0	1	白内障	0	2	2	5	10	5	5	5	5	5	5	10	10	0	2	2	1	1	3	1	1	2	2	2	2	2	2	1	2
1	76	1	0	1	2	4	3	2	1	1	2	1	12	0	1	0	0	0	1	0	0	1	1	4	10	5	5	5	10	10	5	5	10	0	2	2	2	2	2	1	2	2	1	1	1	2	2	1	1
2	67	1	1	1	4	4	1	2	1	3	2	1	5	0	0	1	0	0	1	0	0	5	4	4	5	0	5	5	10	10	5	10	5	0	2	3	3	3	2	1	2	3	1	3	1	3	1	3	1
2	75	1	1	1	2	4	2	4	1	3	2	1	2	0	1	0	1	0	0	腿疼	0	1	1	2	10	5	5	10	10	10	10	10	10	0	2	3	3	1	2	3	3	2	2	1	1	1	2	1	2
1	66	1	0	2	2	4	2	4	1	1	2	1	7	0	0	0	0	0	1	烂嘴	0	1	1	3	10	5	5	5	10	10	10	10	10	5	2	3	3	1	2	2	2	1	1	1	1	1	2	1	3
2	90	1	1	1	4	4	1	4	1	2	2	3	3	0	1	0	0	0	0	腿疼、腰疼	0	4	2	4	10	0	5	10	10	10	5	10	10	0	2	3	3	3	2	3	3	2	1	2	1	3	1	1	1
2	82	1	1	2	4	4	4	4	1	2	2	1	7	0	0	0	0	0	0	腿疼、耳聋	0	3	2	3	10	5	5	10	10	10	5	10	5	0	3	3	4	2	2	3	2	2	2	2	1	2	2	2	2
2	72	1	0	1	4	2	1	4	1	1	2	1	2	0	0	0	0	0	0	腿疼	1	5	2	4	10	5	5	10	10	10	5	5	5	0	2	3	3	3	2	2	3	1	2	1	1	2	1	1	1
2	62	1	0	1	2	3	3	4	1	2	2	1	15	0	1	0	0	0	0	半身不遂	1	1	1	2	5	5	5	5	10	5	5	10	10	0	2	3	3	1	2	3	3	2	1	1	1	1	2	1	1
2	72	1	1	1	2	4	2	4	1	2	2	1	12	0	1	0	0	0	0	眼花、腿骨折	1	1	1	2	5	5	5	10	10	10	10	10	10	0	2	3	3	1	3	1	2	1	1	1	2	2	1	2	2
2	67	1	1	1	2	4	2	4	1	2	2	1	15	0	1	1	0	0	0	类风湿、胆结石、白内障	1	5	2	4	10	0	5	10	5	5	5	5	10	0	2	2	2	3	1	2	2	2	1	1	1	1	2	1	1
2	62	1	1	1	2	4	3	3	2	3	2	1	3	0	1	0	1	0	1	腰椎间盘突出、头晕	0	2	2	3	10	5	5	5	10	10	10	10	10	0	2	2	4	2	1	1	2	2	2	2	1	2	1	1	1
1	60	1	1	1	2	4	3	5	2	2	2	1	1.5	0	1	0	0	0	1	0	0	2	2	3	10	0	5	5	10	10	10	10	10	5	4	4	4	3	3	4	4	3	3	3	1	3	1	1	1
2	75	1	0	1	2	4	2	3	2	2	2	1	4	0	1	0	0	0	1	0	0	3	2	3	5	0	5	5	5	5	5	5	0	0	2	2	2	2	1	1	2	3	2	3	1	1	1	1	1
1	60	1	0	1	1	1	5	3	1	2	2	1	3.6	0	0	0	0	0	1	0	0	5	5	5	10	5	5	10	10	10	10	10	15	5	3	3	4	3	1	1	2	3	2	2	1	2	1	1	1
2	74	1	0	1	2	4	3	3	2	2	2	1	5	0	1	0	0	0	1	0	0	1	1	3	10	0	5	5	5	5	5	5	5	0	2	3	4	2	1	1	1	1	1	1	1	1	1	1	1
2	68	2	1	1	2	4	2	4	1	2	2	1	3	0	1	0	1	0	1	关节炎	0	3	2	3	10	5	5	10	10	10	10	10	10	5	3	4	3	2	1	1	3	2	3	3	1	3	1	1	1
1	60	1	0	1	4	2	5	3	1	2	2	1	3.5	0	1	1	0	0	1	关节炎	0	5	5	4	10	5	5	10	10	10	10	15	10	5	4	4	3	4	2	3	4	4	4	4	1	2	1	1	1
1	89	1	0	1	4	4	1	1	3	2	2	3	7	0	0	0	0	1	0	前列腺炎	0	4	2	3	10	0	5	10	10	10	10	10	10	0	3	4	4	4	1	1	3	2	3	3	1	3	1	1	1
1	60	1	0	1	2	3	2	2	2	1	2	1	0.9	0	1	0	0	0	1	0	1	4	2	3	10	5	5	5	10	10	10	10	10	5	2	2	2	2	2	2	1	2	1	1	1	1	3	2	2
1	64	1	0	1	2	3	2	2	1	2	2	1	7.5	0	1	0	0	0	1	腰腿疼	0	2	2	3	10	5	5	10	10	10	10	20	10	0	2	2	2	3	2	2	2	2	3	3	1	3	2	1	1
1	67	1	0	1	2	4	2	4	2	2	2	1	2.5	0	0	0	0	0	1	关节炎、白内障	0	2	2	3	5	5	5	10	10	5	5	5	5	0	2	3	3	1	1	1	2	1	1	1	1	1	2	1	1
2	85	1	0	1	4	4	1	2	1	1	2	3	1.9	0	0	0	0	0	0	胃炎	0	1	1	3	10	0	5	10	10	10	5	5	5	0	1	1	2	2	1	1	1	1	1	1	1	1	2	1	1
1	74	1	0	1	2	3	2	3	2	3	2	2	3.6	0	1	0	0	0	0	残疾	0	1	1	3	10	0	5	5	10	10	5	10	10	0	1	2	2	2	1	1	1	1	1	1	1	1	1	1	1
2	73	2	1	1	2	4	2	4	1	3	2	1	3	0	1	0	0	0	1	0	0	2	2	3	10	5	5	5	10	10	10	10	10	5	3	2	3	2	1	1	1	3	2	2	1	2	1	1	1
2	78	1	1	1	2	4	3	1	2	2	2	1	4.2	0	1	0	1	0	1	胃炎、关节炎	0	4	2	4	10	0	5	10	10	10	10	10	10	0	3	3	3	3	2	2	3	3	4	4	1	3	3	1	1
1	74	1	0	1	2	4	2	2	1	2	2	2	1.5	0	0	0	0	0	0	腰椎间盘突出、前列腺炎、车祸	0	1	1	1	0	0	0	0	5	5	0	0	0	0	1	1	1	1	1	1	1	2	2	2	1	2	1	1	1
1	60	1	0	2	2	3	3	5	2	3	2	1	5.5	0	1	0	0	0	1	0	0	2	2	3	10	5	5	10	10	10	10	10	10	5	3	4	2	3	1	1	2	2	3	3	1	2	1	1	1
1	68	1	0	1	2	4	2	3	1	2	2	1	15	0	1	0	0	0	1	0	0	4	3	4	10	5	5	10	10	10	10	10	15	5	3	4	3	3	2	1	1	4	3	3	1	3	1	1	1
2	71	1	0	1	2	4	2	4	2	3	2	1	12	0	0	0	0	0	1	0	0	1	1	2	5	0	5	5	5	5	5	5	5	0	1	2	2	1	1	1	1	1	1	1	1	1	2	1	1
1	75	1	0	1	4	4	1	2	1	3	2	1	10	0	1	1	0	0	1	癫痫	1	1	1	1	5	0	0	5	5	0	5	5	5	5	1	1	1	1	1	1	1	2	1	1	1	1	1	1	1
2	60	1	1	1	2	4	3	3	1	1	2	1	13	0	0	0	0	0	0	股骨头坏死、高血脂	1	3	2	3	10	5	5	10	10	10	10	5	10	5	3	3	3	3	2	3	3	2	1	1	1	2	1	1	1
1	73	1	0	1	2	4	3	1	2	3	2	1	4	0	0	0	0	0	1	0	1	3	2	4	10	5	5	10	10	10	10	10	5	5	2	3	3	3	1	4	2	3	3	3	1	3	1	1	1
2	74	1	0	1	2	4	2	5	2	2	2	1	14	0	1	1	0	0	1	白内障	1	4	3	5	10	0	5	10	10	10	10	10	15	5	3	4	4	2	1	4	3	2	1	2	1	2	1	1	1
2	80	1	0	1	4	4	1	2	2	1	2	1	2	0	1	0	0	0	1	关节炎	1	5	3	5	10	5	5	10	10	10	10	10	10	0	2	3	3	3	2	3	3	3	3	3	1	3	3	1	1
2	92	1	0	1	4	4	3	2	1	1	2	3	5	0	0	0	0	0	0	关节炎、胃炎、白内障	1	5	3	5	5	0	5	10	10	10	10	10	10	0	3	3	1	2	1	1	2	2	2	2	1	2	1	1	1
1	74	1	0	1	2	4	3	2	2	3	2	1	1.5	0	0	1	0	0	0	0	0	4	2	5	5	5	5	10	10	10	10	10	15	10	3	2	2	3	2	3	3	3	3	3	1	3	3	1	1
2	80	1	0	1	4	4	1	4	1	2	2	1	12	0	1	0	0	0	1	关节炎（腰椎间盘突出）	1	1	1	3	10	0	5	5	10	10	10	10	15	5	3	4	2	2	2	3	3	2	2	2	1	2	1	1	1
1	79	1	0	1	2	4	3	4	1	1	2	1	17	0	0	0	0	0	1	脑血栓	0	4	2	3	5	0	5	5	5	10	0	10	10	0	2	2	2	2	2	1	1	1	1	1	1	2	1	1	1
2	70	1	1	1	2	4	2	4	2	1	2	1	6	0	0	0	0	0	1	腿疼	0	1	1	2	10	5	5	10	10	10	10	10	10	0	2	3	3	1	1	2	2	1	1	1	1	1	2	1	1
2	90	1	1	1	4	4	1	4	1	2	2	3	3	0	1	0	0	0	0	腿疼、腰疼	0	4	2	4	10	0	5	10	10	10	5	10	10	0	2	3	3	3	2	3	3	2	1	2	1	3	1	1	1
2	61	1	0	2	2	4	3	4	1	3	2	1	1	0	1	1	0	0	0	腿疼	1	5	2	4	5	5	5	10	10	10	10	15	10	5	3	3	3	3	2	1	2	1	1	1	1	1	2	1	2
2	67	1	0	1	2	4	2	4	1	2	2	1	14	0	1	0	0	0	0	高血脂、腰椎间盘突出、眩晕症、腿无力	1	1	1	2	10	0	5	10	10	10	5	10	10	5	3	3	3	1	3	3	3	1	1	1	1	1	2	1	2
2	62	1	1	1	2	4	3	3	2	3	2	1	3	0	1	0	1	0	1	腰椎间盘突出、头晕	0	2	2	3	10	5	5	5	10	10	10	10	10	0	2	2	4	2	1	1	2	2	2	2	1	2	1	1	1
1	60	1	0	1	4	2	5	3	1	2	2	1	3.5	0	1	1	0	0	1	关节炎	0	5	5	4	10	5	5	10	10	10	10	15	10	5	4	4	3	4	2	3	4	4	4	4	1	2	1	1	1
1	78	1	0	1	2	1	5	3	1	2	2	1	1.5	0	0	0	0	0	0	残疾、胃炎、白内障	0	1	1	3	10	0	5	10	10	10	10	10	5	0	2	3	4	2	1	1	2	1	1	1	1	1	1	1	1
1	79	1	0	1	2	4	3	1	3	2	2	1	3.5	0	1	0	1	1	1	关节炎	0	4	4	4	10	5	5	10	10	10	10	10	10	5	3	3	3	3	3	3	3	4	4	4	1	3	3	2	1
2	80	1	0	1	4	4	3	2	1	2	2	1	3	0	1	0	0	0	1	0	0	1	1	3	5	0	0	5	5	5	5	5	5	0	2	3	2	2	1	1	1	1	1	1	1	1	1	1	1
1	75	1	0	1	4	4	1	2	1	3	2	1	10	0	1	1	0	0	1	癫痫	1	1	1	1	5	0	0	5	5	0	5	5	5	5	1	1	1	1	1	1	1	2	1	1	1	1	1	1	1
1	74	1	0	1	2	4	3	2	2	3	2	1	1.5	0	0	1	0	0	0	0	0	4	2	5	5	5	5	10	10	10	10	10	15	10	3	2	2	3	2	3	3	3	3	3	1	3	3	1	1
2	84	1	1	1	4	4	1	4	1	2	2	3	3.2	0	1	0	0	0	0	关节炎、白内障	1	2	2	5	10	0	5	10	10	10	10	10	15	5	3	3	2	2	2	1	2	2	2	2	1	2	1	1	1
2	68	1	1	1	4	4	1	4	1	3	2	1	6	0	0	1	0	0	1	0	1	5	2	4	5	0	0	0	10	10	5	5	5	0	1	1	1	2	1	1	1	1	1	1	1	1	1	2	1
2	66	1	0	1	2	3	2	5	2	2	2	1	4	0	1	0	1	0	0	股骨头坏死	1	3	2	4	10	5	5	10	10	10	10	15	15	5	3	4	4	2	3	4	3	2	2	2	1	2	2	1	1
1	88	1	0	1	2	4	1	2	1	2	2	1	3	0	1	0	0	0	1	白内障	0	2	2	5	10	5	5	5	5	5	5	10	10	0	2	2	1	1	3	1	1	2	2	2	2	2	2	1	2
1	76	1	0	1	2	4	3	2	1	1	2	1	12	0	1	0	0	0	1	0	0	1	1	4	10	5	5	5	10	10	5	5	10	0	2	2	2	2	2	1	2	2	1	1	1	2	2	1	1
1	67	1	0	2	4	3	4	4	1	2	2	1	3	0	1	0	0	0	1	0	0	5	5	4	10	5	5	10	10	10	10	10	15	5	3	3	3	4	3	3	3	1	1	1	1	1	2	1	3
1	66	1	0	2	2	4	2	4	1	1	2	1	7	0	0	0	0	0	1	烂嘴	0	1	1	3	10	5	5	5	10	10	10	10	10	5	2	3	3	1	2	2	2	1	1	1	1	1	2	1	3
2	90	1	1	1	4	4	1	4	1	2	2	3	3	0	1	0	0	0	0	腿疼、腰疼	0	4	2	4	10	0	5	10	10	10	5	10	10	0	2	3	3	3	2	3	3	2	1	2	1	3	1	1	1
1	77	1	0	2	2	4	1	2	1	2	2	1	5	0	0	0	0	0	0	帕金森	0	1	1	3	5	0	5	10	10	10	5	10	10	0	2	2	2	2	3	1	2	1	1	1	1	1	2	1	1
1	64	1	0	1	2	4	3	5	1	2	2	1	5	0	1	0	1	0	1	0	0	1	1	2	5	0	5	5	5	5	5	5	5	0	2	2	2	1	2	1	2	1	1	1	1	1	1	1	2
2	62	1	0	1	2	3	3	4	1	2	2	1	15	0	1	0	0	0	0	半身不遂	1	1	1	2	5	5	5	5	10	5	5	10	10	0	2	3	3	1	2	3	3	2	1	1	1	1	2	1	1
2	61	1	0	2	2	4	3	4	1	3	2	1	1	0	1	1	0	0	0	腿疼	1	5	2	4	5	5	5	10	10	10	10	15	10	5	3	3	3	3	2	1	2	1	1	1	1	1	2	1	2
2	67	1	0	1	2	4	2	4	1	2	2	1	14	0	1	0	0	0	0	高血脂、腰椎间盘突出、眩晕症、腿无力	1	1	1	2	10	0	5	10	10	10	5	10	10	5	3	3	3	1	3	3	3	1	1	1	1	1	2	1	2
2	75	1	0	1	2	4	2	3	2	2	2	1	4	0	1	0	0	0	1	0	0	3	2	3	5	0	5	5	5	5	5	5	0	0	2	2	2	2	1	1	2	3	2	3	1	1	1	1	1
2	65	1	0	1	4	4	5	2	1	2	2	1	2.5	0	1	0	1	0	1	心肌缺血	0	4	3	4	10	5	5	10	10	10	10	10	15	5	3	4	4	4	1	4	3	3	3	3	1	2	1	1	1
2	68	2	1	1	2	4	2	4	1	2	2	1	3	0	1	0	1	0	1	关节炎	0	3	2	3	10	5	5	10	10	10	10	10	10	5	3	4	3	2	1	1	3	2	3	3	1	3	1	1	1
2	74	1	0	1	2	4	2	4	1	3	2	1	3	0	1	1	0	0	0	腰腿疼、关节畸形	0	3	2	4	10	5	5	10	10	10	10	10	10	5	3	4	4	4	1	2	3	2	2	2	1	2	1	1	1
2	90	1	0	1	3	3	3	2	1	1	2	3	1.9	0	1	0	0	0	0	关节炎	0	4	2	3	10	5	5	10	10	10	5	10	10	0	3	3	3	3	1	1	2	2	2	2	1	2	1	1	1
1	62	1	0	1	2	3	2	5	2	2	2	1	2	0	1	0	0	0	1	0	0	1	1	4	10	0	0	5	5	5	5	5	5	0	1	2	2	2	1	1	1	1	1	1	1	1	1	1	1
1	79	1	0	1	2	4	3	1	3	2	2	1	3.5	0	1	0	1	1	1	关节炎	0	4	4	4	10	5	5	10	10	10	10	10	10	5	3	3	3	3	3	3	3	4	4	4	1	3	3	2	1
1	74	1	0	1	2	4	2	2	1	2	2	2	1.5	0	0	0	0	0	0	腰椎间盘突出、前列腺炎、车祸	0	1	1	1	0	0	0	0	5	5	0	0	0	0	1	1	1	1	1	1	1	2	2	2	1	2	1	1	1
1	62	1	0	2	2	4	1	3	2	3	2	2	12	0	0	0	0	0	0	残疾、截瘫	0	1	1	1	10	0	0	5	5	5	0	5	5	0	1	2	2	1	1	1	1	1	1	1	1	1	4	1	1
1	75	1	0	1	4	4	1	2	1	3	2	1	10	0	1	1	0	0	1	癫痫	1	1	1	1	5	0	0	5	5	0	5	5	5	5	1	1	1	1	1	1	1	2	1	1	1	1	1	1	1
1	76	1	0	1	2	3	3	2	2	3	2	1	5	0	1	1	0	0	0	股骨头坏死	1	2	2	4	10	5	5	10	10	10	5	5	5	0	3	4	3	2	1	3	1	2	2	2	1	1	1	1	1
1	60	1	0	1	2	4	3	2	1	2	2	1	10	0	1	0	0	0	1	0	1	1	1	4	10	0	5	5	10	10	5	5	5	0	2	2	2	1	1	1	2	1	1	1	1	1	1	1	2
1	70	1	0	3	2	3	2	1	3	2	1	1	17	0	1	0	0	0	1	0	1	5	3	5	10	5	5	5	10	10	10	10	15	5	3	3	3	4	1	4	2	4	3	3	1	3	1	1	1
2	80	1	0	1	4	4	1	2	2	1	2	1	2	0	1	0	0	0	1	关节炎	1	5	3	5	10	5	5	10	10	10	10	10	10	0	2	3	3	3	2	3	3	3	3	3	1	3	3	1	1
1	61	1	0	2	2	4	3	3	2	3	2	1	17.5	0	1	0	0	0	1	0	0	5	3	5	10	5	5	5	10	10	10	10	10	5	3	4	3	2	1	1	3	4	3	3	1	3	3	1	1
2	70	1	0	1	2	3	2	4	1	1	2	3	2.1	0	0	0	0	0	1	关节炎、胃炎	0	1	1	2	10	5	5	10	10	10	10	10	10	0	3	4	4	1	1	3	2	2	2	2	1	2	3	2	2
1	67	1	0	1	2	3	3	4	1	2	2	1	3.5	0	1	0	0	0	1	0	0	1	1	1	10	5	5	10	10	5	10	15	15	5	3	4	2	2	1	1	3	3	3	3	1	3	3	1	1
2	80	1	0	1	4	4	1	4	1	2	2	1	12	0	1	0	0	0	1	关节炎（腰椎间盘突出）	1	1	1	3	10	0	5	5	10	10	10	10	15	5	3	4	2	2	2	3	3	2	2	2	1	2	1	1	1
2	71	1	1	1	2	2	3	4	1	2	2	1	6.5	0	1	0	1	0	1	高血脂	1	5	2	4	5	0	0	0	10	10	5	10	5	0	2	1	1	3	2	1	1	3	1	1	1	1	1	1	1
2	80	1	0	1	2	4	3	2	2	1	2	2	5	0	0	0	0	0	0	耳背	0	5	5	5	10	5	5	10	5	5	5	10	5	5	3	4	4	4	4	3	3	4	4	4	1	4	1	2	1
1	76	1	0	1	2	4	3	2	1	1	2	1	12	0	1	0	0	0	1	0	0	1	1	4	10	5	5	5	10	10	5	5	10	0	2	2	2	2	2	1	2	2	1	1	1	2	2	1	1
2	70	1	1	1	2	4	2	4	2	1	2	1	6	0	0	0	0	0	1	腿疼	0	1	1	2	10	5	5	10	10	10	10	10	10	0	2	3	3	1	1	2	2	1	1	1	1	1	2	1	1
2	90	1	1	1	4	4	1	4	1	2	2	3	3	0	1	0	0	0	0	腿疼、腰疼	0	4	2	4	10	0	5	10	10	10	5	10	10	0	2	3	3	3	2	3	3	2	1	2	1	3	1	1	1
1	64	1	0	2	2	3	2	4	1	1	2	1	13	0	0	0	0	0	1	偏瘫	1	1	1	2	10	5	5	10	10	10	10	15	15	5	3	3	3	1	1	4	3	3	2	3	1	3	2	1	1
1	71	1	1	1	2	4	2	4	2	1	2	1	1	0	1	0	0	0	0	腰疼、头蒙	0	2	2	4	10	0	5	10	10	10	10	10	10	5	3	3	3	2	3	2	3	3	2	2	2	2	2	1	2
2	74	1	0	1	2	4	3	3	2	2	2	1	5	0	1	0	0	0	1	0	0	1	1	3	10	0	5	5	5	5	5	5	5	0	2	3	4	2	1	1	1	1	1	1	1	1	1	1	1
1	61	1	0	1	2	3	3	2	2	3	2	1	1	0	1	0	0	0	1	0	0	1	1	4	10	5	5	5	10	5	5	5	5	0	3	2	3	2	2	2	2	3	3	3	1	2	2	1	1
1	79	1	0	1	2	4	3	1	3	2	2	1	3.5	0	1	0	1	1	1	关节炎	0	4	4	4	10	5	5	10	10	10	10	10	10	5	3	3	3	3	3	3	3	4	4	4	1	3	3	2	1
1	76	1	0	1	2	3	3	2	2	3	2	1	5	0	1	1	0	0	0	股骨头坏死	1	2	2	4	10	5	5	10	10	10	5	5	5	0	3	4	3	2	1	3	1	2	2	2	1	1	1	1	1
1	74	1	0	1	2	4	3	2	2	3	2	1	1.5	0	0	1	0	0	0	0	0	4	2	5	5	5	5	10	10	10	10	10	15	10	3	2	2	3	2	3	3	3	3	3	1	3	3	1	1
2	80	1	0	1	4	4	1	4	1	2	2	1	12	0	1	0	0	0	1	关节炎（腰椎间盘突出）	1	1	1	3	10	0	5	5	10	10	10	10	15	5	3	4	2	2	2	3	3	2	2	2	1	2	1	1	1
1	65	1	1	1	2	3	5	4	1	1	2	1	14	0	1	0	0	0	1	0	0	1	1	3	5	0	5	0	5	5	0	0	0	0	1	1	3	1	2	1	2	2	1	1	1	1	1	1	1
2	67	1	1	1	4	4	1	2	1	3	2	1	5	0	0	1	0	0	1	0	0	5	4	4	5	0	5	5	10	10	5	10	5	0	2	3	3	3	2	1	2	3	1	3	1	3	1	3	1
2	90	1	1	1	4	4	1	4	1	2	2	3	3	0	1	0	0	0	0	腿疼、腰疼	0	4	2	4	10	0	5	10	10	10	5	10	10	0	2	3	3	3	2	3	3	2	1	2	1	3	1	1	1
1	60	1	1	1	2	4	3	5	2	2	2	1	1.5	0	1	0	0	0	1	0	0	2	2	3	10	0	5	5	10	10	10	10	10	5	4	4	4	3	3	4	4	3	3	3	1	3	1	1	1
2	68	2	1	1	2	4	2	4	1	2	2	1	3	0	1	0	1	0	1	关节炎	0	3	2	3	10	5	5	10	10	10	10	10	10	5	3	4	3	2	1	1	3	2	3	3	1	3	1	1	1
1	60	1	0	1	2	3	2	2	2	1	2	1	0.9	0	1	0	0	0	1	0	1	4	2	3	10	5	5	5	10	10	10	10	10	5	2	2	2	2	2	2	1	2	1	1	1	1	3	2	2
2	85	1	0	1	4	4	1	2	1	1	2	3	1.9	0	0	0	0	0	0	胃炎	0	1	1	3	10	0	5	10	10	10	5	5	5	0	1	1	2	2	1	1	1	1	1	1	1	1	2	1	1
1	74	1	0	1	2	3	2	3	2	3	2	2	3.6	0	1	0	0	0	0	残疾	0	1	1	3	10	0	5	5	10	10	5	10	10	0	1	2	2	2	1	1	1	1	1	1	1	1	1	1	1
2	78	1	1	1	2	4	3	1	2	2	2	1	4.2	0	1	0	1	0	1	胃炎、关节炎	0	4	2	4	10	0	5	10	10	10	10	10	10	0	3	3	3	3	2	2	3	3	4	4	1	3	3	1	1
1	68	1	0	1	2	4	2	3	1	2	2	1	15	0	1	0	0	0	1	0	0	4	3	4	10	5	5	10	10	10	10	10	15	5	3	4	3	3	2	1	1	4	3	3	1	3	1	1	1
1	73	1	0	1	2	4	3	1	2	3	2	1	4	0	0	0	0	0	1	0	1	3	2	4	10	5	5	10	10	10	10	10	5	5	2	3	3	3	1	4	2	3	3	3	1	3	1	1	1
2	74	1	0	1	2	4	2	5	2	2	2	1	14	0	1	1	0	0	1	白内障	1	4	3	5	10	0	5	10	10	10	10	10	15	5	3	4	4	2	1	4	3	2	1	2	1	2	1	1	1
1	74	1	0	1	2	4	3	2	2	3	2	1	1.5	0	0	1	0	0	0	0	0	4	2	5	5	5	5	10	10	10	10	10	15	10	3	2	2	3	2	3	3	3	3	3	1	3	3	1	1
2	80	1	0	1	4	4	1	4	1	2	2	1	12	0	1	0	0	0	1	关节炎（腰椎间盘突出）	1	1	1	3	10	0	5	5	10	10	10	10	15	5	3	4	2	2	2	3	3	2	2	2	1	2	1	1	1
2	90	1	1	1	4	4	1	4	1	2	2	3	3	0	1	0	0	0	0	腿疼、腰疼	0	4	2	4	10	0	5	10	10	10	5	10	10	0	2	3	3	3	2	3	3	2	1	2	1	3	1	1	1
2	61	1	0	2	2	4	3	4	1	3	2	1	1	0	1	1	0	0	0	腿疼	1	5	2	4	5	5	5	10	10	10	10	15	10	5	3	3	3	3	2	1	2	1	1	1	1	1	2	1	2
2	62	1	1	1	2	4	3	3	2	3	2	1	3	0	1	0	1	0	1	腰椎间盘突出、头晕	0	2	2	3	10	5	5	5	10	10	10	10	10	0	2	2	4	2	1	1	2	2	2	2	1	2	1	1	1
1	75	1	0	1	4	4	1	2	1	3	2	1	10	0	1	1	0	0	1	癫痫	1	1	1	1	5	0	0	5	5	0	5	5	5	5	1	1	1	1	1	1	1	2	1	1	1	1	1	1	1
2	68	1	1	1	4	4	1	4	1	3	2	1	6	0	0	1	0	0	1	0	1	5	2	4	5	0	0	0	10	10	5	5	5	0	1	1	1	2	1	1	1	1	1	1	1	1	1	2	1
2	74	1	0	1	2	4	2	5	2	2	2	1	14	0	1	1	0	0	1	白内障	1	4	3	5	10	0	5	10	10	10	10	10	15	5	3	4	4	2	1	4	3	2	1	2	1	2	1	1	1
[truncated: 51 more columns]
